# Supplementary material for: The Impact of Biocontrol Agents on the Metabolome of Penicillium nordicum Strains and Its Relation to Ochratoxin A Production on Dry-Cured Ham
Source: Toxins (Basel). 2025 May 9;17(5):236. doi: 10.3390/toxins17050236 (PMC12115904; doi:10.3390/toxins17050236)
Supplement: Supplementary file 1 [file toxins-17-00236-s001.zip]

Archive with 1 entries (1 files):
- toxins-3625959-supplementary.pdf
